# Supplementary material for: Kolmogorov Capacity with Overlap
Source: Entropy (Basel). 2025 Apr 27;27(5):472. doi: 10.3390/e27050472 (PMC12109944; doi:10.3390/e27050472)
Supplement: Supplementary file 1 [file entropy-27-00472-s001.zip]

Archive with 1 entries (1 files):
- entropy-3527220-supplementary.pdf
